# Supplementary material for: How to estimate body condition in large lizards? Argentine black and white tegu (Salvator merianae, Duméril and Bibron, 1839) as a case study
Source: PLoS One. 2023 Feb 24;18(2):e0282093. doi: 10.1371/journal.pone.0282093 (PMC9955610; doi:10.1371/journal.pone.0282093)
Supplement: S1 File — (XLSX) [file pone.0282093.s004.xlsx]

## Sheet: S1 Table
S1 Table. Kendall’s τ correlation coefficients between the number of days a tegu was held frozen between euthanasia and necropsy and the total body mass (M), snout-vent length (L), wet-fat mass, and the 11 body condition indices (BCIs).
	τ	p-value
M	-0.11	< 0.001
L	-0.14	< 0.001
Wet-fat mass	-0.09	< 0.001
M/L	-0.09	< 0.001
M/L2	-0.05	0.018
M/L3	0.14	< 0.001
M/prM	-0.1	< 0.001
logM/logL	-0.06	0.009
LogM/log(prM)	-0.1	< 0.001
OLSres	0.17	< 0.001
MAres	0.19	< 0.001
SMAres	0.19	< 0.001
Res(M~L3)	0.13	< 0.001
SMI	0.19	< 0.001

## Sheet: S2 Table
S2 Table. Adjusted r2 values and slopes from OLS linear regressions of BCIs on transformed measures of fat stores and ln-transformed SVL. * P ≤ 0.05, **P≤0.01 and *** P ≤ 0.001.
			Percent Fat			Scaled Fat			Residual Fat			SVL
	BCI		Slope	r2		Slope	r2		Slope	r2		Slope	r2
All Tegus	M/L		2.205	0.12***		-0.146	0.06***		-1.943	0.08***		38.258	0.83***
	M/L2		0.054	0.15***		-0.003	0.04***		-0.028	0.03***		0.794	0.79***
	M/L3		0.102	0.18***		0.005	0.05***		0.098	0.14***		0.263	0.03***
	M/prM		11.196	0.11***		-0.748	0.06***		-10.649	0.08***		197.766	0.79***
	logM/logL		0.021	0.11***		-0.002	0.07***		-0.017	0.06***		0.393	0.85***
	LogM/log(prM)		11.196	0.11***		-0.748	0.06***		-10.649	0.08***		197.766	0.79***
	OLSres		0.028	0.14***		0.002	0.09***		0.037	0.21***		-2e-07	-0.001
	MAres		0.026	0.12***		0.002	0.12***		0.042	0.26***		-0.072	0.02***
	SMAres		0.027	0.13***		0.002	0.11***		0.04	0.24***		-0.039	0.01*
	Res(M~L3)		21.923	0.05***		2.895	0.11***		38.8	0.14***		-204.18	0.10***
	SMI		13.157	0.13***		1.119	0.12***		19.165	0.25***		-21.334	0.01**
Group 1	M/L		0.774	0.11***		-0.155	0.07***		-0.468	0.06***		16.414	0.78***
	M/L2		0.035	0.16***		-0.004	0.02*		-0.007	0.01		0.544	0.59***
	M/L3		0.144	0.19***		0.016	0.04**		0.091	0.12***		0.422	0.02*
	M/prM		2.851	0.10***		-0.626	0.08***		-1.978	0.08***		64.165	0.80***
	logM/logL		0.026	0.11***		-0.004	0.04**		-0.012	0.04**		0.52	0.73***
	LogM/log(prM)		2.851	0.10***		-0.626	0.08***		-1.978	0.08***		64.165	0.80***
	OLSres		0.044	0.16***		0.007	0.07***		0.037	0.19***		-6e-07	-0.01
	MAres		0.039	0.12***		0.01	0.13***		0.048	0.30***		-0.221	0.06***
	SMAres		0.042	0.14***		0.009	0.10***		0.043	0.25***		-0.119	0.01
	Res(M~L3)		7.395	0.13***		1.408	0.07***		7.898	0.24***		-37.25	0.05**
	SMI		6.152	0.15***		1.332	0.12***		6.324	0.26***		-18.18	0.01
Group 2	M/L		0.97	0.08***		-0.064	0.05***		-0.944	0.10***		39.761	0.75***
	M/L2		0.033	0.14***		-0.0004	0.002		-0.008	0.01*		0.805	0.46***
	M/L3		0.109	0.17***		0.007	0.12***		0.09	0.15***		0.049	-0.002
	M/prM		4.268	0.06***		-0.362	0.07***		-5.321	0.14***		201.433	0.81***
	logM/logL		0.012	0.11***		-0.0002	0.005		-0.005	0.02***		0.344	0.50***
	LogM/log(prM)		4.268	0.06***		-0.362	0.07***		-5.321	0.14***		201.433	0.81***
	OLSres		0.033	0.16***		0.002	0.11***		0.028	0.16***		-1e-07	-0.002
	MAres		0.03	0.12***		0.003	0.22***		0.043	0.32***		-0.366	0.10***
	SMAres		0.031	0.14***		0.003	0.17***		0.036	0.25***		-0.194	0.03***
	Res(M~L3)		18.023	0.16***		1.44	0.15***		20.52	0.27***		-127.64	0.04***
	SMI		15.793	0.15***		1.439	0.19***		17.765	0.25***		-99.99	0.03***
Group 3	M/L		1.228	0.09***		-0.032	0.04**		-1.441	0.08***		77.642	0.71***
	M/L2		0.03	0.16***		-4e-05	-0.007		-0.003	-0.01		1.041	0.36***
	M/L3		0.071	0.17***		0.002	0.13***		0.099	0.21***		-0.281	-0.002
	M/prM		6.479	0.07***		-0.244	0.06**		-11.059	0.14***		501.83	0.79***
	logM/logL		0.007	0.16***		-1e-05	-0.007		-6e-05	-0.01		0.248	0.32***
	LogM/log(prM)		6.479	0.07***		-0.244	0.06**		-11.059	0.14***		501.83	0.79
	OLSres		0.023	0.18***		0.001	0.11***		0.028	0.18***		1e-07	-0.007
	MAres		0.021	0.12***		0.001	0.22***		0.044	0.39***		-0.5	0.13***
	SMAres		0.022	0.15***		0.001	0.17***		0.037	0.29***		-0.263	0.03*
	Res(M~L3)		31.323	0.15***		1.187	0.14***		51.902	0.27***		-413.3	0.04**
	SMI		26.766	0.15***		1.137	0.18***		46.02	0.29***		-335.8	0.04*

## Sheet: S3 Table
S3 Table. Kendall’s τ correlation coefficients between body condition indices (BCIs) and percent fat, scaled fat, residual fat, and ln-transformed snout-vent-length (SVL). Top performing BCIs will be correlated with measures of fat stores, but not with size. * P ≤ 0.05, **P≤0.01 and *** P ≤ 0.001.
	BCI	Percent fat	Scaled fat	Residual fat	SVL
All Tegus	M/L	0.19***	-0.19***	-0.19***	0.85***
	M/L2	0.24***	-0.12***	-0.12***	0.72***
	M/L3	0.33***	0.27***	0.27***	0.10***
	M/prM	0.18***	-0.21***	-0.21***	0.88***
	logM/logL	0.23***	-0.13***	-0.13***	0.74***
	LogM/log(prM)	0.18***	-0.21***	-0.21***	0.88***
	OLSres	0.31***	0.33***	0.33***	-0.01
	MAres	0.28***	0.36***	0.36***	-0.10***
	SMAres	0.29***	0.35***	0.35***	-0.06**
	Res(M~L3)	0.15***	0.34***	0.34***	-0.36***
	SMI	0.29***	0.35***	0.35***	-0.07**
Group1	M/L	0.24***	-0.17***	-0.17***	0.74***
	M/L2	0.28***	-0.07	-0.07	0.58***
	M/L3	0.31***	0.25***	0.25***	0.1
	M/prM	0.23***	-0.19***	-0.19***	0.77***
	logM/logL	0.27***	-0.10*	-0.10*	0.63***
	LogM/log(prM)	0.23***	-0.19***	-0.19***	0.77***
	OLSres	0.30***	0.32***	0.32***	0
	MAres	0.26***	0.39***	0.39***	-0.15**
	SMAres	0.28***	0.36***	0.36***	-0.08
	Res(M~L3)	0.22***	0.36***	0.36***	-0.11*
	SMI	0.28***	0.36***	0.36***	-0.08
Group 2	M/L	0.14***	-0.24***	-0.24***	0.71***
	M/L2	0.22***	-0.09***	-0.09***	0.50***
	M/L3	0.30***	0.26***	0.26***	0.02
	M/prM	0.12***	-0.28***	-0.28***	0.76***
	logM/logL	0.21***	-0.11***	-0.11***	0.53***
	LogM/log(prM)	0.12***	-0.28***	-0.28***	0.76***
	OLSres	0.30***	0.26***	0.26***	0
	MAres	0.28***	0.39***	0.39***	-0.21***
	SMAres	0.29***	0.34***	0.34***	-0.11***
	Res(M~L3)	0.29***	0.38***	0.38***	-0.20***
	SMI	0.29***	0.34***	0.34***	-0.12***
Group 3	M/L	0.21***	-0.16**	-0.16**	0.62***
	M/L2	0.27***	0.01	0.01	0.40***
	M/L3	0.37***	0.33***	0.33***	-0.05
	M/prM	0.18**	-0.21***	-0.21***	0.69***
	logM/logL	0.28***	0.01	0.01	0.39***
	LogM/log(prM)	0.18**	-0.21***	-0.21***	0.69***
	OLSres	0.37***	0.30***	0.30***	-0.01
	MAres	0.35***	0.45***	0.45***	-0.24***
	SMAres	0.37***	0.39***	0.39***	-0.14*
	Res(M~L3)	0.32***	0.42***	0.42***	-0.27***
	SMI	0.37***	0.39***	0.39***	-0.14*
